# Supplementary material for: DSSCs Sensitized with Phenothiazine Derivatives Containing 1H-Tetrazole-5-acrylic Acid as an Anchoring Unit
Source: Materials (Basel). 2024 Dec 14;17(24):6116. doi: 10.3390/ma17246116 (PMC11679960; doi:10.3390/ma17246116)
Supplement: Supplementary file 1 [file materials-17-06116-s001.zip]

Archive with 1 entries (1 files):
- materials-3287212-supplementary.pdf
